# Supplementary material for: Unmasking the Aliphatic Repertoire: New Polyunsaturated Metabolites in Bupleurum falcatum sensu lato Provide Chemotaxonomic Insights
Source: Plants (Basel). 2025 May 10;14(10):1432. doi: 10.3390/plants14101432 (PMC12115290; doi:10.3390/plants14101432)
Supplement: Supplementary file 1 [file plants-14-01432-s001.zip]

Archive with 1 entries (1 files):
- plants-3582666-supplementary.pdf
